# Supplementary material for: Effects of Supplementation with Milk Proteins on Body Composition and Anthropometric Parameters: A Systematic Review and Dose–Response Meta-Analysis
Source: Nutrients. 2025 Dec 12;17(24):3877. doi: 10.3390/nu17243877 (PMC12736298; doi:10.3390/nu17243877)
Supplement: Supplementary file 1 [file nutrients-17-03877-s001.zip]

Archive with 1 entries (1 files):
- nutrients-3994141-supplementary.pdf
